# Supplementary material for: Risk stratification and beneficiary selection among elderly nasopharyngeal carcinoma patients from concurrent chemoradiotherapy combined with induction chemotherapy
Source: Cancer Med. 2023 Apr 16;12(9):10536–52. doi: 10.1002/cam4.5789 (PMC10225195; doi:10.1002/cam4.5789)
Supplement: Supplementary file 5 — Data S1: [file CAM4-12-10536-s005.xlsx]

## Sheet: Sheet1
ID number	Iinduction chemotherapy	regimen of induction chemotherapy	cycles of IC	CCRT	regimen of concurrent chemotherapy	cycles of concurrent chemotherapy
C1064941	yes	TPF	3	yes	cisplatin	1
00C1112011	yes	TPF	4	yes	nedaplatin	1
00C1111413	yes	TPF	2	yes	nadaplatin	2
00C1110568	yes	TPF	2	yes	nedaplatin	2
00C1095668	yes	TPF	1	yes	cisplatin	2
00C1086907	yes	TPF	3	yes	cisplatin	1
00C1077175	yes	TPF	3	yes	cisplatin	2
306322	yes	TPF	2	yes	cisplatin	2
304355	yes	TPF	3	yes	cisplatin	2
304350	yes	TPF	1	yes	carboplatin	2
303575	yes	TPF	3	yes	cisplatin	2
302413	yes	TPF	3	yes	cisplatin	2
301470	yes	TPF	1	yes	cisplatin	2
300624	yes	TPF	3	yes	cisplatin	2
300505	yes	TPF	3	yes	cisplatin	2
300499	yes	TPF	2	yes	cisplatin	2
296667	yes	TPF	2	yes	cisplatin	2
296333	yes	TPF	3	yes	cisplatin	2
296326	yes	TPF	3	yes	cisplatin	2
296133	yes	TPF	3	yes	cisplatin	2
295663	yes	TPF	4	yes	cisplatin	2
294969	yes	TPF	3	yes	cisplatin	1
293545	yes	TPF	2	yes	nadaplatin	2
293176	yes	TPF	2	yes	cisplatin	2
292261	yes	TPF	3	yes	cisplatin	2
291683	yes	TPF	2	yes	cisplatin	2
290952	yes	TPF	2	yes	cisplatin	2
290781	yes	TPF	3	yes	cisplatin	3
289803	yes	TPF	3	yes	cisplatin	2
289102	yes	TPF	3	yes	cisplatin	2
288633	yes	TPF	2	yes	cisplatin	2
287432	yes	TPF	2	yes	cisplatin	2
285974	yes	TPF	2	yes	cisplatin	2
285781	yes	TPF	2	yes	cisplatin	2
285534	yes	TPF	3	yes	cisplatin	2
285442	yes	TPF	3	yes	cisplatin	2
285281	yes	TPF	3	yes	cisplatin	2
285132	yes	TPF	3	yes	cisplatin	1
284582	yes	TPF	3	yes	cisplatin	2
284386	yes	TPF	2	yes	cisplatin	2
284210	yes	TPF	3	yes	cisplatin	2
283456	yes	TPF	3	yes	cisplatin	2
283114	yes	TPF	3	yes	cisplatin	2
282344	yes	TPF	3	yes	cisplatin	2
280893	yes	TPF	3	yes	cisplatin	1
280274	yes	TPF	3	yes	cisplatin	1
280146	yes	TPF	2	yes	cisplatin	2
279769	yes	TPF	1	yes	cisplatin	2
279328	yes	TPF	3	yes	cisplatin	2
279268	yes	TPF	3	yes	nadaplatin	2
278811	yes	TPF	2	yes	cisplatin	2
278503	yes	TPF	3	yes	cisplatin	1
278038	yes	TPF	3	yes	cisplatin	2
275954	yes	TPF	3	yes	nadaplatin	2
272761	yes	TPF	3	yes	cisplatin	2
272382	yes	TPF	3	yes	cisplatin	2
271608	yes	TPF	3	yes	cisplatin	1
271193	yes	TPF	2	yes	cisplatin	2
270793	yes	TPF	2	yes	carboplatin	2
269437	yes	TPF	2	yes	cisplatin	0
269160	yes	TPF	2	yes	cisplatin	2
267766	yes	TPF	3	yes	cisplatin	2
267209	yes	TPF	3	yes	cisplatin	2
264485	yes	TPF	3	yes	cisplatin	2
263765	yes	TPF	2	yes	nedaplatin	2
263576	yes	TPF	3	yes	cisplatin	2
262414	yes	TPF	3	yes	nedaplatin	2
262360	yes	TPF	1	yes	cisplatin	2
261072	yes	TPF	2	yes	cisplatin	2
260988	yes	TPF	4	yes	cisplatin	2
260720	yes	TPF	3	yes	nedaplatin	2
260554	yes	TPF	3	yes	cisplatin	2
260368	yes	TPF	4	yes	nedaplatin	2
259724	yes	TPF	3	yes	nedaplatin	2
258361	yes	TPF	3	yes	cisplatin	2
258171	yes	TPF	3	yes	cisplatin	2
257763	yes	TPF	2	yes	cisplatin	1
257114	yes	TPF	2	yes	nedaplatin	2
256889	yes	TPF	2	yes	cisplatin	2
255888	yes	TPF	3	yes	cisplatin	2
255858	yes	TPF	2	yes	cisplatin	2
255821	yes	TPF	2	yes	cisplatin	1
254531	yes	TPF	3	yes	cisplatin	2
254496	yes	TPF	3	yes	cisplatin	2
253877	yes	TPF	1	yes	cisplatin	2
253766	yes	TPF	3	yes	cisplatin	1
252915	yes	TPF	3	yes	cisplatin	1
252466	yes	TPF	3	yes	cisplatin	2
252327	yes	TPF	3	yes	cisplatin	2
251673	yes	TPF	2	yes	cisplatin	2
251542	yes	TPF	2	yes	cisplatin	3
250744	yes	TPF	3	yes	cisplatin	2
249804	yes	TPF	2	yes	cisplatin	2
249756	yes	TPF	4	yes	cisplatin	2
249692	yes	TPF	3	yes	cisplatin	2
249685	yes	TPF	2	yes	cisplatin	1
248486	yes	TPF	2	yes	cisplatin	2
248266	yes	TPF	2	yes	cisplatin	1
247420	yes	TPF	2	yes	cisplatin	2
247128	yes	TPF	3	yes	cisplatin	2
246685	yes	TPF	3	yes	cisplatin	2
246566	yes	TPF	3	yes	cisplatin	2
246462	yes	TPF	3	yes	cisplatin	2
246094	yes	TPF	4	yes	nedaplatin	1
245585	yes	TPF	4	yes	cisplatin	2
242959	yes	TPF	4	yes	cisplatin	2
242414	yes	TPF	3	yes	cisplatin	2
242210	yes	TPF	3	yes	cisplatin	2
242198	yes	TPF	2	yes	cisplatin	2
241770	yes	TPF	2	yes	cisplatin	2
241717	yes	TPF	3	yes	cisplatin	2
241447	yes	TPF	3	yes	cisplatin	2
241405	yes	TPF	3	yes	cisplatin	2
241327	yes	TPF	1	yes	cisplatin	2
239794	yes	TPF	4	yes	cisplatin	2
239094	yes	TPF	3	yes	cisplatin	2
238707	yes	TPF	2	yes	cisplatin	2
237825	yes	TPF	2	yes	cisplatin	2
237497	yes	TPF	3	yes	cisplatin	2
237435	yes	TPF	3	yes	cisplatin	2
237082	yes	TPF	2	yes	cisplatin	2
235208	yes	TPF	2	yes	nedaplatin	2
235079	yes	TPF	3	yes	cisplatin	1
235043	yes	TPF	1	yes	cisplatin	2
235037	yes	TPF	2	yes	cisplatin	2
230626	yes	TPF	2	yes	cisplatin	2
230159	yes	TPF	2	yes	cisplatin	2
228114	yes	TPF	3	yes	cisplatin	2
226764	yes	TPF	2	yes	cisplatin	1
224599	yes	TPF	2	yes	nedaplatin	2
224278	yes	TPF	2	yes	nadaplatin	2
224231	yes	TPF	3	yes	cisplatin	2
223546	yes	TPF	3	yes	cisplatin	2
221335	yes	TPF	2	yes	cisplatin	2
220992	yes	TPF	3	yes	cisplatin	1
218666	yes	TPF	4	yes	cisplatin	1
214584	yes	TPF	3	yes	carboplatin	1
214239	yes	TPF	3	yes	cisplatin	2
213615	yes	TPF	2	yes	cisplatin	1
213317	yes	TPF	2	yes	cisplatin	1
212924	yes	TPF	3	yes	cisplatin	1
206770	yes	TPF	3	yes	cisplatin	2
206340	yes	TPF	3	yes	cisplatin	2
206324	yes	TPF	3	yes	cisplatin	2
205614	yes	TPF	1	yes	cisplatin	2
204930	yes	TPF	2	yes	cisplatin	1
202570	yes	TPF	3	yes	cisplatin	2
196810	yes	TPF	3	yes	cisplatin	2
C1038579	yes	TP	2	yes	cisplatin	1
C1025858	yes	TP	2	yes	nedaplatin	1
00C1138591	yes	TP	2	yes	cisplatin	1
00C1136167	yes	TP	4	yes	cisplatin	2
00C1135566	yes	TP	3	yes	cisplatin	2
00C1124410	yes	TP	2	yes	cisplatin	1
00C1123150	yes	TP	1	yes	cisplatin	1
00C1098493	yes	TP	3	yes	nedaplatin	2
00C1088420	yes	TP	3	yes	cisplatin	2
00C1084294	yes	TP	2	yes	cisplatin	1
00C1070831	yes	TP	4	yes	cisplatin	3
334529	yes	TP	3	yes	cisplatin	1
325864	yes	TP	2	yes	cisplatin	2
303161	yes	TP	3	yes	cisplatin	2
302880	yes	TP	2	yes	cisplatin	2
302697	yes	TP	2	yes	cisplatin	2
302207	yes	TP	2	yes	cisplatin	2
300607	yes	TP	2	yes	cisplatin	2
300367	yes	TP	2	yes	cisplatin	1
300366	yes	TP	2	yes	cisplatin	2
300205	yes	TP	2	yes	cisplatin	1
300168	yes	TP	2	yes	cisplatin	2
299954	yes	TP	3	yes	cisplatin	2
299300	yes	TP	3	yes	cisplatin	2
298873	yes	TP	3	yes	cisplatin	2
298795	yes	TP	3	yes	cisplatin	2
298745	yes	TP	3	yes	cisplatin	2
298462	yes	TP	2	yes	cisplatin	1
298066	yes	TP	1	yes	cisplatin	1
296975	yes	TP	3	yes	cisplatin	1
294064	yes	TP	3	yes	nadaplatin	2
293352	yes	TP	3	yes	cisplatin	2
292362	yes	TP	2	yes	cisplatin	2
292156	yes	TP	2	yes	cisplatin	2
291596	yes	TP	2	yes	cisplatin	1
291576	yes	TP	3	yes	carboplatin	1
290990	yes	TP	2	yes	nedaplatin	2
288665	yes	TP	3	yes	cisplatin	1
287405	yes	TP	2	yes	cisplatin	1
287384	yes	TP	2	yes	cisplain	1
286771	yes	TP	2	yes	cisplatin	1
286604	yes	TP	2	yes	cisplatin	1
286484	yes	TP	2	yes	cisplatin	2
285131	yes	TP	2	yes	cisplatin	1
283842	yes	TP	1	yes	nedaplatin	2
282638	yes	TP	4	yes	nadaplatin	2
281172	yes	TP	2	yes	nedaplatin	2
280099	yes	TP	2	yes	cisplatin	1
277453	yes	TP	3	yes	cisplatin	1
276042	yes	TP	2	yes	cisplatin	1
275820	yes	TP	3	yes	nadaplatin	1
274839	yes	TP	2	yes	cisplatin	1
274025	yes	TP	4	yes	cisplatin	1
273468	yes	TP	2	yes	cisplatin	2
270707	yes	TP	3	yes	cisplatin	2
269595	yes	TP	1	yes	cisplatin	2
269524	yes	TP	2	yes	cisplatin	1
268949	yes	TP	3	yes	cisplatin	2
268407	yes	TP	3	yes	cisplatin	1
265731	yes	TP	3	yes	cisplatin	2
265140	yes	TP	2	yes	cisplatin	2
262803	yes	TP	2	yes	cisplatin	2
262558	yes	TP	2	yes	cisplatin	2
261218	yes	TP	3	yes	cisplatin	1
260378	yes	TP	3	yes	nedaplatin	2
258903	yes	TP	2	yes	cisplain	1
258636	yes	TP	2	yes	cisplain	1
258113	yes	TP	3	yes	cisplatin	1
258100	yes	TP	1	yes	nadaplatin	1
257612	yes	TP	2	yes	cisplatin	2
257340	yes	TP	2	yes	cisplatin	2
253136	yes	TP	4	yes	cisplatin	1
252750	yes	TP	1	yes	nadaplatin	1
251531	yes	TP	3	yes	cisplatin	2
251369	yes	TP	2	yes	cisplatin	2
250336	yes	TP	2	yes	cisplatin	1
250295	yes	TP	2	yes	cisplatin	1
249803	yes	TP	2	yes	cisplatin	2
249265	yes	TP	2	yes	cisplatin	1
248645	yes	TP	3	yes	nedaplatin	2
248633	yes	TP	3	yes	cisplatin	2
247111	yes	TP	2	yes	cisplatin	1
244286	yes	TP	3	yes	cisplatin	1
241522	yes	TP	2	yes	cisplatin	3
241473	yes	TP	2	yes	nadaplatin	2
239455	yes	TP	2	yes	cisplain	1
238513	yes	TP	1	yes	cisplatin	1
238464	yes	TP	2	yes	nedaplatin	1
237555	yes	TP	2	yes	cisplatin	1
237330	yes	TP	2	yes	cisplatin	1
235902	yes	TP	3	yes	cisplatin	1
235795	yes	TP	4	yes	cisplatin	1
235327	yes	TP	3	yes	cisplatin	1
233932	yes	TP	2	yes	cisplatin	1
231422	yes	TP	3	yes	cisplatin	2
230417	yes	TP	1	yes	cisplatin	1
228130	yes	TP	2	yes	cisplatin	2
226443	yes	TP	2	yes	cisplatin	2
225544	yes	TP	2	yes	cisplatin	1
223941	yes	TP	2	yes	cisplatin	1
222686	yes	TP	3	yes	nedaplatin	2
222654	yes	TP	2	yes	nedaplatin	2
222516	yes	TP	2	yes	cisplatin	1
222302	yes	TP	2	yes	cisplatin	2
221990	yes	TP	2	yes	cisplatin	1
221644	yes	TP	2	yes	cisplatin	1
219602	yes	TP	2	yes	cisplatin	2
218456	yes	TP	2	yes	cisplatin	2
217260	yes	TP	3	yes	cisplatin	1
216801	yes	TP	2	yes	cisplatin	2
216534	yes	TP	1	yes	cisplatin	1
216522	yes	TP	3	yes	cisplatin	1
216363	yes	TP	2	yes	cisplatin	1
216071	yes	TP	3	yes	cisplatin	1
215345	yes	TP	2	yes	cisplatin	2
215082	yes	TP	2	yes	cisplatin	1
214830	yes	TP	2	yes	carboplatin	1
214272	yes	TP	2	yes	cisplatin	2
213687	yes	TP	2	yes	cisplatin	2
211331	yes	TP	3	yes	cisplatin	1
211037	yes	TP	2	yes	cisplatin	2
210692	yes	TP	3	yes	cisplatin	2
209201	yes	TP	2	yes	cisplatin	2
208572	yes	TP	2	yes	cisplatin	1
206661	yes	TP	1	yes	cisplatin	1
205327	yes	TP	3	yes	cisplatin	1
204693	yes	TP	4	yes	cisplatin	2
200693	yes	TP	3	yes	cisplatin	2
c1051295	yes	PF	2	yes	cisplatin	1
302491	yes	PF	1	yes	cisplatin	2
291538	yes	PF	1	yes	cisplatin	1
291440	yes	PF	2	yes	carboplatin	2
291380	yes	PF	1	yes	cisplatin	2
291035	yes	PF	1	yes	nedaplatin	2
290437	yes	PF	2	yes	cisplatin	1
287655	yes	PF	2	yes	cisplatin	2
282941	yes	PF	2	yes	cisplatin	2
282878	yes	PF	2	yes	cisplatin	2
282453	yes	PF	4	yes	cisplatin	2
281963	yes	PF	2	yes	cisplatin	2
281123	yes	PF	2	yes	cisplatin	1
276299	yes	PF	2	yes	cisplatin	2
275035	yes	PF	2	yes	lobaplatin	2
272499	yes	PF	1	yes	cisplatin	1
270851	yes	PF	3	yes	cisplatin	1
270757	yes	PF	2	yes	cisplatin	2
270499	yes	PF	2	yes	lobaplatin	2
270066	yes	PF	2	yes	lobaplatin	2
268599	yes	PF	2	yes	lobaplatin	2
267631	yes	PF	4	yes	cisplatin	2
265882	yes	PF	2	yes	cisplatin	2
264605	yes	PF	2	yes	cisplatin	1
264272	yes	PF	2	yes	nadaplatin	2
262110	yes	PF	2	yes	cisplatin	2
261940	yes	PF	2	yes	cisplatin	1
261675	yes	PF	3	yes	cisplatin	2
261525	yes	PF	1	yes	nedaplatin	2
260966	yes	PF	2	yes	lobaplatin	2
260095	yes	PF	2	yes	cisplatin	2
259303	yes	PF	2	yes	lobaplatin	2
258934	yes	PF	2	yes	cisplatin	2
257722	yes	PF	3	yes	cisplatin	2
257355	yes	PF	2	yes	cisplatin	1
256978	yes	PF	2	yes	cisplatin	2
256642	yes	PF	1	yes	nadaplatin	2
255903	yes	PF	2	yes	cisplatin	2
255486	yes	PF	2	yes	cisplatin	2
255292	yes	PF	2	yes	nedaplatin	2
254939	yes	PF	3	yes	cisplatin	2
252558	yes	PF	2	yes	cisplain	1
252465	yes	PF	1	yes	cisplatin	2
252456	yes	PF	3	yes	lobaplatin	2
251901	yes	PF	2	yes	cisplatin	2
251793	yes	PF	1	yes	carboplatin	2
251640	yes	PF	1	yes	carboplatin	2
251488	yes	PF	2	yes	cisplatin	2
250938	yes	PF	3	yes	cisplain	2
250733	yes	PF	1	yes	cisplain	2
249810	yes	PF	2	yes	nedaplatin	2
249589	yes	PF	2	yes	cisplatin	2
248777	yes	PF	1	yes	carboplatin	1
248455	yes	PF	1	yes	cisplatin	2
248005	yes	PF	1	yes	carboplatin	2
247884	yes	PF	2	yes	cisplatin	1
247765	yes	PF	2	yes	carboplatin	2
246148	yes	PF	2	yes	lobaplatin	2
245642	yes	PF	2	yes	lobaplatin	2
244993	yes	PF	3	yes	cisplatin	1
244748	yes	PF	2	yes	nedaplatin	2
242972	yes	PF	2	yes	lobaplatin	2
242548	yes	PF	3	yes	cisplatin	2
241924	yes	PF	2	yes	nedaplatin	1
241496	yes	PF	2	yes	lobaplatin	2
241226	yes	PF	2	yes	lobaplatin	2
241080	yes	PF	1	yes	nadaplatin	1
241074	yes	PF	2	yes	nadaplatin	2
240682	yes	PF	3	yes	cisplatin	3
239875	yes	PF	2	yes	nedaplatin	1
238955	yes	PF	2	yes	lobaplatin	2
238341	yes	PF	1	yes	cisplatin	2
238259	yes	PF	2	yes	lobaplatin	2
237987	yes	PF	1	yes	nedaplatin	1
237233	yes	PF	2	yes	cisplatin	2
234718	yes	PF	2	yes	cisplatin	1
233775	yes	PF	3	yes	cisplatin	2
233766	yes	PF	2	yes	cisplatin	1
228806	yes	PF	2	yes	cisplatin	1
226115	yes	PF	2	yes	cisplatin	1
222752	yes	PF	3	yes	cisplatin	2
216246	yes	PF	3	yes	cisplatin	2
215205	yes	PF	2	yes	cisplatin	2
213094	yes	PF	1	yes	cisplatin	1
202099	yes	PF	3	yes	cisplatin	2
200884	yes	PF	1	yes	cisplatin	2
314474	yes	GP	3	yes	cisplatin	2
311979	yes	GP	1	yes	cisplatin	1
311728	yes	GP	2	yes	cisplatin	1
311384	yes	GP	3	yes	cisplatin	1
311090	yes	GP	2	yes	lobaplatin	2
310957	yes	GP	2	yes	cisplatin	2
310866	yes	GP	3	yes	nedaplatin	2
310664	yes	GP	3	yes	nedaplatin	2
310305	yes	GP	2	yes	cisplatin	1
309902	yes	GP	2	yes	cisplatin	2
309246	yes	GP	3	yes	carboplatin	2
309244	yes	GP	2	yes	cisplatin	3
308556	yes	GP	3	yes	cisplatin	2
308419	yes	GP	2	yes	cisplatin	2
308083	yes	GP	1	yes	cisplatin	2
308016	yes	GP	3	yes	cisplatin	2
307995	yes	GP	3	yes	cisplatin	2
307685	yes	GP	3	yes	cisplatin	2
307452	yes	GP	1	yes	nedaplatin	2
307385	yes	GP	3	yes	cisplatin	1
306800	yes	GP	3	yes	cisplatin	2
306771	yes	GP	2	yes	cisplatin	2
306664	yes	GP	2	yes	cisplatin	2
305897	yes	GP	3	yes	cisplatin	2
305457	yes	GP	3	yes	cisplatin	2
C222006	no			yes	carboplatin	2
00C1139853	no			yes	cisplatin	3
00C1137425	no			yes	cisplatin	1
00C1136781	no			yes	cisplain	3
00C1133803	no			yes	cisplatin	3
00C1127565	no			yes	cisplatin	1
00C1118444	no			yes	cisplatin	1
00C1089865	no			yes	cisplatin	2
00C1089507	no			yes	nadaplatin	2
00C1084226	no			yes	cisplatin	1
00C1084126	no			yes	cisplatin	1
00C1080050	no			yes	cisplatin	2
00C1078096	no			yes	cisplatin	2
00C1075786	no			yes	nedaplatin	1
00C1075409	no			yes	cisplatin	2
00C1074701	no			yes	nedaplatin	1
374289	no			yes	carboplatin	2
349969	no			yes	carboplatin	2
348235	no			yes	carboplatin	2
344675	no			yes	lobaplatin	3
344313	no			yes	lobaplatin	3
343619	no			yes	lobaplatin	3
343087	no			yes	lobaplatin	3
342961	no			yes	carboplatin	2
342643	no			yes	lobaplatin	3
342506	no			yes	lobaplatin	2
342502	no			yes	lobaplatin	3
342028	no			yes	lobaplatin	3
341586	no			yes	lobaplatin	3
341378	no			yes	carboplatin	2
340787	no			yes	carboplatin	3
340724	no			yes	carboplatin	3
340716	no			yes	carboplatin	3
340330	no			yes	carboplatin	3
340032	no			yes	carboplatin	2
339668	no			yes	carboplatin	2
339396	no			yes	nedaplatin	3
339298	no			yes	carboplatin	3
339248	no			yes	nedaplatin	2
339154	no			yes	nedaplatin	3
339027	no			yes	carboplatin	2
338787	no			yes	cisplatin	3
338784	no			yes	nedaplatin	3
338757	no			yes	carboplatin	2
338724	no			yes	carboplatin	2
338582	no			yes	cisplatin	3
338567	no			yes	carboplatin	3
338373	no			yes	cisplatin	3
338340	no			yes	cisplatin	3
338152	no			yes	carboplatin	3
337949	no			yes	cisplatin	3
337788	no			yes	carboplatin	3
337443	no			yes	cisplatin	3
337191	no			yes	nedaplatin	3
337138	no			yes	lobaplatin	2
337088	no			yes	nedaplatin	3
337021	no			yes	cisplatin	3
336948	no			yes	cisplatin	3
336660	no			yes	cisplatin	3
336546	no			yes	carboplatin	3
336546	no			yes	cisplatin	2
336546	no			yes	carboplatin	2
335961	no			yes	carboplatin	2
335913	no			yes	cisplatin	3
335431	no			yes	cisplatin	3
334857	no			yes	carboplatin	2
334791	no			yes	cisplatin	2
334561	no			yes	carboplatin	2
333944	no			yes	cisplatin	3
333817	no			yes	nedaplatin	2
333578	no			yes	cisplatin	2
333510	no			yes	cisplatin	2
333348	no			yes	carboplatin	2
333281	no			yes	cisplatin	2
333053	no			yes	cisplatin	2
333015	no			yes	cisplatin	2
332779	no			yes	cisplatin	2
332723	no			yes	cisplatin	2
332712	no			yes	carboplatin	2
332708	no			yes	carboplatin	2
332467	no			yes	cisplatin	2
332292	no			yes	carboplatin	2
332216	no			yes	cisplatin	2
332165	no			yes	carboplatin	2
332141	no			yes	cisplatin	2
332094	no			yes	cisplatin	2
331911	no			yes	cisplatin	2
331637	no			yes	cisplatin	2
331626	no			yes	cisplatin	2
331624	no			yes	cisplatin	2
331614	no			yes	cisplatin	2
331408	no			yes	cisplatin	2
331333	no			yes	cisplatin	2
331210	no			yes	cisplatin	2
331201	no			yes	carboplatin	2
330767	no			yes	cisplatin	2
330572	no			yes	cisplatin	2
330495	no			yes	cisplatin	2
330248	no			yes	carboplatin	2
329976	no			yes	carboplatin	2
329945	no			yes	nedaplatin	2
329921	no			yes	cisplatin	2
329868	no			yes	cisplatin	2
329559	no			yes	cisplatin	2
329534	no			yes	carboplatin	2
329526	no			yes	cisplatin	2
329493	no			yes	cisplatin	2
329252	no			yes	cisplatin	2
329048	no			yes	carboplatin	2
328968	no			yes	cisplain	2
328937	no			yes	cisplatin	2
328597	no			yes	cisplatin	2
328346	no			yes	nedaplatin	2
328001	no			yes	cisplatin	2
327842	no			yes	nedaplatin	2
326970	no			yes	cisplatin	2
326864	no			yes	cisplatin	2
326796	no			yes	cisplatin	2
326783	no			yes	cisplatin	2
326439	no			yes	carboplatin	2
326438	no			yes	cisplatin	2
326399	no			yes	carboplatin	2
326315	no			yes	carboplatin	2
326001	no			yes	cisplatin	2
325651	no			yes	cisplatin	2
325630	no			yes	carboplatin	2
325514	no			yes	cisplatin	2
325471	no			yes	cisplatin	2
325433	no			yes	nedaplatin	2
325167	no			yes	cisplatin	2
324642	no			yes	cisplatin	2
324425	no			yes	cisplatin	2
324123	no			yes	lobaplatin	2
324002	no			yes	cisplatin	2
323744	no			yes	cisplatin	2
323716	no			yes	cisplatin	2
323169	no			yes	cisplatin	2
323019	no			yes	cisplatin	2
322932	no			yes	carboplatin	2
322820	no			yes	cisplatin	2
322308	no			yes	cisplatin	2
322070	no			yes	cisplatin	2
321621	no			yes	cisplatin	2
321540	no			yes	cisplatin	2
321389	no			yes	cisplatin	2
321331	no			yes	carboplatin	2
321228	no			yes	cisplatin	2
320881	no			yes	carboplatin	2
320776	no			yes	cisplatin	2
320726	no			yes	cisplatin	2
320680	no			yes	cisplatin	2
320669	no			yes	cisplatin	2
320669	no			yes	cisplatin	2
320648	no			yes	cisplatin	2
320579	no			yes	carboplatin	2
320191	no			yes	carboplatin	2
320165	no			yes	cisplatin	2
320071	no			yes	cisplatin	2
319881	no			yes	cisplatin	2
319663	no			yes	carboplatin	2
319381	no			yes	cisplatin	2
319345	no			yes	cisplatin	2
319299	no			yes	carboplatin	2
319211	no			yes	cisplatin	2
319052	no			yes	carboplatin	2
318940	no			yes	cisplatin	2
318773	no			yes	cisplatin	2
318413	no			yes	cisplatin	2
318248	no			yes	lobaplatin	2
318119	no			yes	carboplatin	2
318065	no			yes	cisplatin	2
317987	no			yes	carboplatin	2
317613	no			yes	carboplatin	2
317443	no			yes	cisplatin	2
317335	no			yes	nedaplatin	2
317080	no			yes	carboplatin	2
316720	no			yes	carboplatin	2
316363	no			yes	lobaplatin	2
316258	no			yes	cisplatin	2
316211	no			yes	cisplatin	2
316158	no			yes	cisplatin	2
315882	no			yes	carboplatin	2
315878	no			yes	lobaplatin	2
315272	no			yes	carboplatin	2
314489	no			yes	carboplatin	2
313776	no			yes	cisplatin	2
313297	no			yes	cisplatin	1
313126	no			yes	carboplatin	2
312436	no			yes	cisplatin	1
312322	no			yes	cisplatin	1
312080	no			yes	cisplatin	2
311304	no			yes	cisplatin	2
311264	no			yes	cisplatin	1
311102	no			yes	cisplatin	2
311027	no			yes	cisplatin	2
309998	no			yes	cisplatin	2
309710	no			yes	cisplatin	1
309470	no			yes	cisplatin	2
308933	no			yes	cisplatin	2
308775	no			yes	cisplatin	1
308688	no			yes	cisplatin	2
308614	no			yes	cisplatin	2
308543	no			yes	carboplatin	2
307978	no			yes	nedaplatin	2
307978	no			yes	lobaplatin	2
307978	no			yes	cisplatin	1
307867	no			yes	cisplatin	2
307551	no			yes	cisplatin	2
307341	no			yes	lobaplatin	2
306974	no			yes	cisplatin	2
306846	no			yes	cisplatin	1
306742	no			yes	cisplatin	2
306668	no			yes	cisplain	2
306256	no			yes	lobaplatin	2
305927	no			yes	cisplatin	1
305874	no			yes	cisplatin	2
305414	no			yes	cisplatin	2
305339	no			yes	cisplain	2
305124	no			yes	cisplatin	2
304775	no			yes	cisplatin	2
304693	no			yes	cisplatin	2
304635	no			yes	cisplatin	2
303869	no			yes	nedaplatin	2
303594	no			yes	cisplatin	2
303358	no			yes	cisplatin	2
303271	no			yes	cisplatin	2
303125	no			yes	cisplatin	2
302956	no			yes	cisplatin	2
302254	no			yes	cisplatin	1
302028	no			yes	cisplatin	1
301973	no			yes	cisplatin	1
301350	no			yes	cisplatin	2
300899	no			yes	cisplatin	2
300765	no			yes	cisplatin	2
300296	no			yes	cisplatin	1
300236	no			yes	cisplatin	2
299155	no			yes	cisplatin	1
298851	no			yes	cisplatin	2
298795	no			yes	carboplatin	2
298214	no			yes	cisplatin	2
298189	no			yes	cisplatin	1
298188	no			yes	cisplatin	2
298165	no			yes	cisplatin	2
297960	no			yes	cisplatin	2
297776	no			yes	cisplatin	2
297776	no			yes	carboplatin	2
296925	no			yes	cisplatin	2
296574	no			yes	cisplatin	2
296455	no			yes	cisplatin	2
296260	no			yes	cisplatin	1
296061	no			yes	cisplatin	1
296036	no			yes	cisplain	1
295895	no			yes	cisplatin	2
295880	no			yes	cisplatin	2
295239	no			yes	cisplatin	1
295058	no			yes	cisplatin	2
294708	no			yes	cisplatin	2
293521	no			yes	cisplatin	1
293223	no			yes	cisplatin	2
292956	no			yes	carboplatin	2
292556	no			yes	cisplatin	2
292340	no			yes	cisplatin	2
291536	no			yes	cisplatin	2
291464	no			yes	cisplatin	2
291204	no			yes	cisplatin	1
291181	no			yes	cisplatin	2
291179	no			yes	cisplatin	2
290666	no			yes	cisplatin	1
289868	no			yes	cisplatin	1
289811	no			yes	cisplatin	2
289281	no			yes	cisplatin	2
289073	no			yes	cisplatin	1
288991	no			yes	cisplatin	2
288948	no			yes	cisplatin	2
288352	no			yes	cisplain	1
288176	no			yes	cisplatin	1
287171	no			yes	cisplatin	1
287154	no			yes	carboplatin	2
286735	no			yes	cisplatin	2
286474	no			yes	cisplatin	2
286052	no			yes	cisplatin	1
285989	no			yes	cisplatin	2
285874	no			yes	nedaplatin	2
285790	no			yes	cisplatin	1
285253	no			yes	cisplatin	1
284001	no			yes	nedaplatin	1
283935	no			yes	cisplatin	2
283745	no			yes	cisplatin	2
283088	no			yes	cisplatin	1
283065	no			yes	cisplatin	2
283032	no			yes	cisplatin	2
282697	no			yes	cisplatin	1
282580	no			yes	cisplatin	1
282255	no			yes	cisplatin	2
282192	no			yes	cisplatin	1
281762	no			yes	cisplatin	2
281492	no			yes	cisplatin	1
281298	no			yes	cisplatin	2
280982	no			yes	cisplatin	2
280415	no			yes	cisplatin	1
279591	no			yes	cisplatin	1
278313	no			yes	cisplatin	2
278052	no			yes	cisplatin	1
277894	no			yes	cisplatin	1
277642	no			yes	cisplatin	2
277413	no			yes	cisplatin	3
277183	no			yes	nadaplatin	2
277107	no			yes	cisplatin	1
276671	no			yes	cisplatin	2
276059	no			yes	cisplatin	1
275706	no			yes	cisplatin	2
275663	no			yes	cisplatin	2
275402	no			yes	cisplatin	1
275385	no			yes	lobaplatin	2
275267	no			yes	cisplatin	2
275230	no			yes	nedaplatin	2
274322	no			yes	cisplatin	2
274186	no			yes	cisplatin	2
274166	no			yes	cisplatin	1
273576	no			yes	cisplatin	2
273486	no			yes	cisplatin	2
273253	no			yes	nedaplatin	1
272891	no			yes	cisplatin	2
271283	no			yes	cisplain	1
269846	no			yes	cisplain	1
269695	no			yes	cisplain	2
269664	no			yes	nedaplatin	1
269337	no			yes	cisplatin	1
269292	no			yes	cisplatin	2
268953	no			yes	cisplatin	1
268820	no			yes	lobaplatin	2
268373	no			yes	lobaplatin	2
268247	no			yes	cisplatin	1
267253	no			yes	cisplatin	2
267220	no			yes	cisplatin	2
267156	no			yes	nedaplatin	2
267130	no			yes	cisplatin	1
267115	no			yes	cisplatin	1
266894	no			yes	nadaplatin	1
266600	no			yes	cisplatin	1
266097	no			yes	cisplain	2
266076	no			yes	cisplatin	2
265237	no			yes	cisplatin	2
265225	no			yes	nedaplatin	2
265096	no			yes	nadaplatin	2
264853	no			yes	nedaplatin	1
264816	no			yes	nadaplatin	2
264803	no			yes	cisplatin	1
264711	no			yes	cisplain	3
264428	no			yes	cisplatin	2
264277	no			yes	cisplatin	2
263915	no			yes	cisplatin	2
263818	no			yes	cisplatin	1
262822	no			yes	cisplatin	2
262764	no			yes	nedaplatin	2
262656	no			yes	cisplatin	2
262509	no			yes	cisplatin	2
261633	no			yes	cisplatin	2
261562	no			yes	cisplatin	2
261405	no			yes	nedaplatin	2
261015	no			yes	cisplatin	2
260404	no			yes	cisplatin	2
260026	no			yes	cisplatin	1
259492	no			yes	cisplatin	1
258927	no			yes	cisplatin	3
258481	no			yes	nedaplatin	2
258306	no			yes	nedaplatin	2
257748	no			yes	cisplatin	1
257317	no			yes	cisplatin	1
257047	no			yes	cisplatin	2
256925	no			yes	cisplatin	2
256780	no			yes	cisplatin	2
256734	no			yes	cisplatin	2
256719	no			yes	cisplatin	1
256675	no			yes	nadaplatin	2
256445	no			yes	cisplatin	1
255956	no			yes	nedaplatin	2
255265	no			yes	cisplatin	2
254745	no			yes	cisplatin	1
254526	no			yes	cisplatin	1
254382	no			yes	cisplatin	2
254301	no			yes	cisplatin	2
253449	no			yes	nadaplatin	1
253435	no			yes	cisplain	2
253101	no			yes	cisplatin	1
252964	no			yes	nadaplatin	2
252539	no			yes	cisplatin	2
252468	no			yes	cisplatin	2
252325	no			yes	cisplatin	2
251928	no			yes	cisplatin	2
251829	no			yes	nedaplatin	2
251797	no			yes	nedaplatin	2
251355	no			yes	cisplatin	1
251259	no			yes	cisplatin	2
250945	no			yes	cisplatin	2
250783	no			yes	cisplatin	1
250380	no			yes	cisplatin	2
250266	no			yes	cisplatin	1
250204	no			yes	nedaplatin	2
250186	no			yes	cisplatin	1
249861	no			yes	cisplatin	1
249734	no			yes	cisplatin	1
249477	no			yes	cisplatin	2
249433	no			yes	cisplatin	1
249255	no			yes	nadaplatin	2
249054	no			yes	cisplatin	1
249037	no			yes	cisplatin	1
248944	no			yes	cisplatin	1
248467	no			yes	cisplatin	2
248095	no			yes	cisplatin	2
248023	no			yes	cisplatin	2
247761	no			yes	cisplatin	1
247503	no			yes	cisplatin	2
246786	no			yes	cisplatin	2
246711	no			yes	nedaplatin	2
246467	no			yes	nedaplatin	1
246141	no			yes	cisplatin	1
245718	no			yes	cisplatin	2
245503	no			yes	cisplatin	3
244267	no			yes	cisplain	2
244250	no			yes	cisplatin	2
243550	no			yes	cisplatin	1
242799	no			yes	cisplatin	2
241836	no			yes	nadaplatin	2
241682	no			yes	cisplatin	2
241608	no			yes	cisplatin	1
241186	no			yes	cisplain	1
240357	no			yes	cisplatin	2
240161	no			yes	cisplatin	2
239511	no			yes	cisplatin	1
239214	no			yes	cisplatin	2
238865	no			yes	cisplatin	2
238627	no			yes	cisplatin	2
238610	no			yes	cisplatin	2
237426	no			yes	cisplatin	2
233489	no			yes	cisplain	1
233028	no			yes	cisplatin	2
231429	no			yes	cisplatin	1
230421	no			yes	cisplatin	1
230319	no			yes	cisplatin	1
229080	no			yes	cisplatin	1
228695	no			yes	cisplatin	2
228426	no			yes	cisplatin	1
228005	no			yes	cisplatin	1
227663	no			yes	cisplatin	2
227101	no			yes	cisplatin	2
226779	no			yes	cisplatin	2
226440	no			yes	cisplatin	1
225514	no			yes	cisplatin	1
225194	no			yes	cisplatin	1
223940	no			yes	cisplatin	1
223205	no			yes	cisplatin	2
222321	no			yes	cisplatin	2
221618	no			yes	cisplatin	2
221397	no			yes	cisplatin	1
221211	no			yes	cisplatin	2
220152	no			yes	cisplatin	2
219725	no			yes	cisplatin	1
219518	no			yes	cisplatin	1
219244	no			yes	cisplatin	2
217861	no			yes	cisplatin	2
216784	no			yes	cisplain	2
216479	no			yes	cisplatin	1
215156	no			yes	cisplatin	2
215076	no			yes	cisplatin	2
214393	no			yes	cisplatin	2
213346	no			yes	cisplatin	2
212646	no			yes	cisplatin	2
211390	no			yes	cisplatin	2
210603	no			yes	cisplatin	1
209395	no			yes	cisplatin	2
209251	no			yes	cisplatin	2
208237	no			yes	cisplatin	2
207167	no			yes	cisplatin	2
206704	no			yes	cisplatin	2
203706	no			yes	cisplatin	2
201408	no			yes	cisplatin	1
201238	no			yes	cisplatin	2
198209	no			yes	nedaplatin	2
196629	no			yes	carboplatin	2
195735	no			yes	nedaplatin	2
195075	no			yes	nedaplatin	2
193512	no			yes	lobaplatin	2
193455	no			yes	nedaplatin	2
192468	no			yes	lobaplatin	2
192003	no			yes	nedaplatin	2
191821	no			yes	lobaplatin	2
191755	no			yes	lobaplatin	2
190895	no			yes	lobaplatin	2
189671	no			yes	nedaplatin	2
189103	no			yes	nedaplatin	2
188409	no			yes	nedaplatin	2
186920	no			yes	lobaplatin	2
186766	no			yes	lobaplatin	2
186746	no			yes	nedaplatin	2
186653	no			yes	lobaplatin	2
185465	no			yes	nedaplatin	2
185061	no			yes	nedaplatin	2
182656	no			yes	nedaplatin	2
181954	no			yes	nedaplatin	2
181508	no			yes	carboplatin	2
181182	no			yes	nedaplatin	2
179721	no			yes	lobaplatin	2
179553	no			yes	nedaplatin	2
178548	no			yes	nedaplatin	2
178271	no			yes	nedaplatin	2
177970	no			yes	nedaplatin	2
176582	no			yes	lobaplatin	2
176443	no			yes	nedaplatin	2
174418	no			yes	nedaplatin	2
174329	no			yes	nedaplatin	2
173862	no			yes	lobaplatin	2
173745	no			yes	lobaplatin	2
173545	no			yes	lobaplatin	2
168831	no			yes	lobaplatin	2
168719	no			yes	lobaplatin	2
168316	no			yes	nedaplatin	2
166798	no			yes	nedaplatin	2
165684	no			yes	nedaplatin	2
165520	no			yes	lobaplatin	2
144094	no			yes	lobaplatin	2
135814	no			yes	cisplatin	2
